# Supplementary material for: Potentially Health-Promoting Spaghetti-Type Pastas Based on Doubly Modified Corn Starch: Starch Oxidation via Wet Chemistry Followed by Organocatalytic Butyrylation Using Reactive Extrusion
Source: Polymers (Basel). 2023 Mar 29;15(7):1704. doi: 10.3390/polym15071704 (PMC10097208; doi:10.3390/polym15071704)
Supplement: Supplementary file 1 [file polymers-15-01704-s001.zip]

Archive with 1 entries (1 files):
- Figure S1 (November 21, 2022).pdf
